# Supplementary material for: The Role of BRCT Domain from LmjPES in Leishmania major Pathogenesis
Source: Biomolecules. 2025 Aug 19;15(8):1191. doi: 10.3390/biom15081191 (PMC12384356; doi:10.3390/biom15081191)
Supplement: Supplementary file 1 [file biomolecules-15-01191-s001.zip]

Archive with 1 entries (1 files):
- biomolecules-3780182-supplementary.pdf
